# Supplementary material for: Effects of upper arch expansion using clear aligners on different stride and torque: a three-dimensional finite element analysis
Source: BMC Oral Health. 2023 Nov 20;23:891. doi: 10.1186/s12903-023-03655-y (PMC10662809; doi:10.1186/s12903-023-03655-y)
Supplement: Supplementary file 1 — Additional file 1. [file 12903_2023_3655_MOESM1_ESM.xlsx]

## Sheet: Sheet1
Unit: mm
A1				A2				A3				A4
X	crown	root		X	crown	root		X	crown	root		X	crown	root
The first premolar	-0.019234	0.00600444		The first premolar	-0.0208697	0.0074476		The first premolar	-0.0207144	0.00601322		The first premolar	-0.0261907	0.00668709
The second premolar	-0.0128259	0.00615872		The second premolar	-0.0139113	0.00729526		The second premolar	-0.0151445	0.00586901		The second premolar	-0.0197147	0.00757763
The first molar	-0.00693288	0.00167862		The first molar	-0.0116833	0.00222965		The first molar	-0.0083838	0.00386941		The first molar	-0.0115375	0.00767594
The second molar	-0.0260306	0.0121849		The second molar	-0.0305484	0.0129133		The second molar	-0.0380874	0.0223151		The second molar	-0.0436062	0.0288371
Y	crown	root		Y	crown	root		Y	crown	root		Y	crown	root
The first premolar	-0.0624505	0.0187281		The first premolar	-0.0317093	0.0012804		The first premolar	-0.0178314	-0.00870658		The first premolar	0.0120011	-0.0210507
The second premolar	-0.0350074	0.00928287		The second premolar	-0.0144212	0.000883975		The second premolar	-0.00613373	0.00153553		The second premolar	0.0163418	-0.00895164
The first molar	-0.0133969	0.00223627		The first molar	-0.00576238	-0.00040974		The first molar	-0.00577928	0.00457319		The first molar	0.0124616	-0.00962706
The second molar	-0.0115101	0.0173549		The second molar	-0.00633688	0.0233798		The second molar	-0.00948436	0.0470781		The second molar	0.0597969	-0.0120184
Z	crown	root		Z	crown	root		Z	crown	root		Z	crown	root
The first premolar	-0.0175311	0.0214741		The first premolar	-0.00525864	0.00978178		The first premolar	-0.00509408	0.0053093		The first premolar	-0.00810073	0.00648209
The second premolar	-0.0120845	0.0123317		The second premolar	-0.0075889	0.00423867		The second premolar	-0.00800993	-0.00064821		The second premolar	-0.0131	0.000883
The first molar	-0.00260122	0.00520912		The first molar	-0.00484218	0.00191675		The first molar	-0.00587209	0.00127713		The first molar	-0.00627	0.00306
The second molar	-0.00433204	0.00658504		The second molar	-0.00621951	0.00907764		The second molar	-0.00970469	0.0137523		The second molar	-0.0119	0.0137
B1				B2				B3				B4
X	crown	root		X	crown	root		X	crown	root		X	crown	root
The first premolar	-0.0373018	0.016779		The first premolar	-0.0364225	0.0167712		The first premolar	-0.0350116	0.0152111		The first premolar	-0.0351444	0.0127355
The second premolar	-0.0206267	0.00760835		The second premolar	-0.0204808	0.00718238		The second premolar	-0.0215099	0.00834151		The second premolar	-0.022035	0.00870437
The first molar	-0.0122629	0.00611751		The first molar	-0.0160941	0.00860278		The first molar	-0.0167708	0.00887225		The first molar	-0.0122581	0.00588262
The second molar	-0.033394	0.0157941		The second molar	-0.0410626	0.0191203		The second molar	-0.0476662	0.0244589		The second molar	-0.0516975	0.0299815
Y	crown	root		Y	crown	root		Y	crown	root		Y	crown	root
The first premolar	-0.114211	0.0423996		The first premolar	-0.100369	0.0334769		The first premolar	-0.0778646	0.0181877		The first premolar	-0.0572937	0.00337823
The second premolar	-0.0591496	0.0181368		The second premolar	-0.0507863	0.0150405		The second premolar	-0.0411156	0.0107265		The second premolar	-0.027325	0.00481359
The first molar	-0.0132264	0.00321504		The first molar	-0.0129028	0.00227078		The first molar	-0.0142283	0.00263173		The first molar	-0.00889054	-0.00189048
The second molar	-0.00548163	0.0312979		The second molar	-0.00624481	0.0422896		The second molar	-0.00873414	0.054267		The second molar	0.066796	-0.0114293
Z	crown	root		Z	crown	root		Z	crown	root		Z	crown	root
The first premolar	-0.033001	0.0455164		The first premolar	-0.0311179	0.0375623		The first premolar	-0.0234109	0.0283401		The first premolar	-0.0166683	0.0197167
The second premolar	-0.020288	0.0235297		The second premolar	-0.0182566	0.0196337		The second premolar	-0.0176442	0.0139727		The second premolar	-0.0156423	0.00733824
The first molar	-0.00327784	0.00421232		The first molar	-0.00638609	0.00391921		The first molar	-0.00927901	0.00333655		The first molar	-0.0077918	0.00132847
The second molar	-0.0051659	0.0101532		The second molar	-0.00867724	0.0167595		The second molar	-0.0121501	0.0206173		The second molar	-0.0146197	0.0212199
C1				C2				C3				C4
X	crown	root		X	crown	root		X	crown	root		X	crown	root
The first premolar	-0.0443147	0.016		The first premolar	-0.0440952	0.0172542		The first premolar	-0.0457159	0.0225777		The first premolar	-0.0464619	0.0197192
The second premolar	-0.0304698	0.0121848		The second premolar	-0.032636	0.013112		The second premolar	-0.0217295	0.00771663		The second premolar	-0.03718	0.013939
The first molar	-0.0137775	0.00786204		The first molar	-0.0182026	0.0103255		The first molar	-0.0182195	0.0129122		The first molar	-0.0234181	0.0114606
The second molar	-0.0396678	0.0210374		The second molar	-0.045476	0.0214456		The second molar	-0.0494554	0.0262658		The second molar	-0.0590474	0.0292405
Y	crown	root		Y	crown	root		Y	crown	root		Y	crown	root
The first premolar	-0.157805	0.0612849		The first premolar	-0.140674	0.0491059		The first premolar	-0.138793	0.0508222		The first premolar	-0.104245	0.0253943
The second premolar	-0.0725905	0.0252047		The second premolar	-0.0624952	0.0209998		The second premolar	-0.0690741	0.0197373		The second premolar	-0.0500498	0.0160694
The first molar	-0.0174974	0.00522289		The first molar	-0.0168267	0.00441126		The first molar	-0.0202514	0.00377564		The first molar	-0.0230111	0.00590319
The second molar	-0.00752557	0.0394488		The second molar	0.0462156	-0.00633293		The second molar	0.0659696	-0.00735693		The second molar	0.0649737	-0.00909358
Z	crown	root		Z	crown	root		Z	crown	root		Z	crown	root
The first premolar	-0.0380933	0.0705083		The first premolar	-0.0374212	0.0582489		The first premolar	-0.138793	0.0508222		The first premolar	-0.031065	0.0381305
The second premolar	-0.0285105	0.0303761		The second premolar	-0.0264651	0.0254112		The second premolar	-0.023879	0.0260169		The second premolar	-0.0244853	0.0198922
The first molar	-0.00890999	0.00310686		The first molar	-0.0115614	0.00322968		The first molar	-0.00780985	0.00477672		The first molar	-0.0167871	0.00531351
The second molar	-0.00721017	0.00868104		The second molar	-0.00988406	0.0155753		The second molar	-0.0156012	0.0232272		The second molar	-0.0161804	0.025
